# Supplementary material for: Multiple fertility restorer loci for cytoplasmic male sterility caused by mitochondrial gene orf137 in tomato
Source: J Exp Bot. 2025 Jul 8;76(21):6520–6. doi: 10.1093/jxb/eraf309 (PMC12646146; doi:10.1093/jxb/eraf309)
Supplement: eraf309_Supplementary_Data [file eraf309_supplementary_data.zip]

Archive with 2 entries (2 files):
- jexbot315045-file001.pdf
- jexbot315045-file002.xlsx
