# Supplementary material for: Multiple fertility restorer loci for cytoplasmic male sterility caused by mitochondrial gene orf137 in tomato
Source: J Exp Bot. 2025 Jul 8;76(21):6520–6. doi: 10.1093/jxb/eraf309 (PMC12646146; doi:10.1093/jxb/eraf309)
Supplement: eraf309_Supplementary_Data [file eraf309_supplementary_data.zip › jexbot315045-file002.xlsx]

## Sheet: TableS1
Supplementary Table S1 CAPS markers linked to the RF1a2 locus.
Marker name	Forward primer sequence (5' - 3')	Reverse primer sequence (5' - 3')	Restriction enzyme
YI_CAPS1_cer_80051220	CTATCTCCTCCGCACGTTTC	AACAGGGTGGAGATGAGGTG	EcoRI
YI_CAPS4_cer_76434924	TCCCATGAGGAAGCAAGAGT	GGTTTGCCAAAGAGTGGATT	EcoRI
YI_CAPS5_cer_77620859	TGCCATACGTGGTGATTGAT	GTGCCATACACGAGCTTGAA	EcoRI
YI_CAPS6_cer_78051737	CTCAACACATGTTTGGCAGC	TTGTTTCATTCGATTTGGGT	EcoRI
YI_CAPS8_cer_78774520	CCGTACCACCACCACTATCC	CATTTGTGCTTTCACGTTGTG	EcoRI
YI_CAPS9_79278655	AAGATTTGGCAACTTCGGTG	CAACATGCAGTTACATCCCG	EcoRI
YI_CAPS11_81060985	TCTATCGGGTGCCTGCTACT	TTCGTGCTGCTCAACACTTC	EcoRI
YI_CAPS12_82777343	CCATTCCTAAATCAGAGGCG	TCGAAAGTTAGCAGATGCACA	EcoRI
YI_CAPS13_83759085	AATGTAGTTGCCTGTTGGGC	ACAAATGCATGCAAATGGAG	EcoRI
YI_CAPS14_85863810	TTTCTCAATGCACCATGAGC	TCCATCTGTTCCAACTTTCAGA	EcoRI
YI_CAPS15_86699487	CCAATGTGCACAATCAGCA	ATTAGGCAGTTCATGGTGGG	EcoRI
YI_CAPS29_cer_79952017	CGCTGGCATATTTGTCTTCC	AGAGCGACAATCACCGCTAA	Hae III

## Sheet: TableS2
Supplementary Table S2 Number of seeds per fruit in the progeny of a cross between CMS[MSA1] and LA1670
Line*	Number of fruits	Mean number of seeds per fruit
#2-17	8	3.8
#2-17-1	1	1
#2-17-2	7	0.3
#2-17-3	7	1.4
#2-17-4	7	0.6
#2-17-5	8	2.3
#2-17-6	4	2.5
#2-17-7	3	14.7
#2-17-8	2	0
#2-17-9	6	2
#2-17-10	0	0
#2-17-11	3	0.3
#2-17-12	0	0
#20-2	4	0.5
#20-2-1	>10	1.7
#20-4	6	6.3
#20-4-1	2	5.5
#20-4-2	7	3.9
#20-4-3	6	1.7
#20-4-4	0	0
#20-4-5	5	3.2
#20-4-6	10	0.2
#20-4-7	8	0.1
#20-4-8	2	5.5
#20-4-9	2	0.5
#20-4-10	>10	0.1
#20-4-11	1	5
#20-4-12	0	0
#20-4-13	7	1.1
#20-4-14	4	11
#20-4-15	7	1.3
#20-9	11	2.3
#20-9-1	4	20.3
#20-9-2	7	0.1
#20-9-3	>10	2.8
#20-9-4	4	0.3
#20-9-5	0	0
#20-9-6	4	13.3
#20-9-7	5	5.4
#20-9-8	2	30
#20-9-9	1	5
#20-9-10	0	0
#20-9-11	4	4.8
#20-9-12	4	17.3
#20-13	21	0.1
#20-13-1	0	0
#20-13-2	8	0
#20-18	5	1.4
#20-18-1	3	8.3
#20-18-2	0	0
*BC2F2 plants were shown in bold.

## Sheet: TableS3
Supplementary Table S3 Assembly statistics of the LA0166 genome.
	Contig sequences
Total size (bp)	835574559
No. of contig sequences	443
N50 contig length (bp)	16390226
N90 contig length (bp)	4700686
Gap length (bp)	0

## Sheet: TableS4
Supplementary Table S4 Completeness of the genome assembly and gene prediction.
BUSCO*	Genome assemlby (%)	Predicted genes (%)
Complete BUSCO	98.5	93.8
Single-copy complete BUSCO	97.8	92.8
Duplicated complete BUSCO	0.7	1
Fragmented BUSCO	0.4	1.6
Missing BUSCO	1.1	4.6
*Results from a BUSCO v5.2.2 analysis with the dataset embryophyta_odb10

## Sheet: TableS5
Supplementary Table S5 Chromosome-level assembly of the LA0166 genome.
Chromosome	#contigs	length (bp)	length (%)	#genes	gene (%)
SCH1.0ch01	12	96252112	11.5	3520	11.2
SCH1.0ch02	73	62921359	7.5	3027	9.7
SCH1.0ch03	12	74758254	8.9	3379	10.8
SCH1.0ch04	12	67049111	8	2348	7.5
SCH1.0ch05	8	68375494	8.2	1957	6.2
SCH1.0ch06	5	51870238	6.2	2360	7.5
SCH1.0ch07	12	71405749	8.5	2051	6.5
SCH1.0ch08	16	67542471	8.1	2154	6.9
SCH1.0ch09	145	79419940	9.5	3856	12.3
SCH1.0ch10	77	65485824	7.8	2381	7.6
SCH1.0ch11	64	61380607	7.3	2363	7.5
SCH1.0ch12	6	69087969	8.3	1945	6.2
Total	443	835617559	100	31356	100

## Sheet: TableS6
Supplementary Table S6 Repetitive sequences in the LA0166 genome.
Repeat type	No. of elements	Physical length (bp)	%
SINEs	12587	1968645	0.2
LINEs	35180	14583163	1.8
LTR elements	296235	394061002	47.2
DNA transposons	209965	52565794	6.3
Unclassified	156414	35013182	4.2
Small RNA	13183	5239998	0.6
Satellites	2464	1174633	0.1
Simple repeats	130389	8384219	1
Low complexity	27701	1417969	0.2
